# Supplementary material for: A Culturally Responsive Trauma-Informed Public Health Emergency Framework for Aboriginal and Torres Strait Islander Communities in Australia, Developed during COVID-19
Source: Int J Environ Res Public Health. 2022 Nov 24;19(23):15626. doi: 10.3390/ijerph192315626 (PMC9738974; doi:10.3390/ijerph192315626)
Supplement: Supplementary file 1 [file ijerph-19-15626-s001.zip]

Archive with 1 entries (1 files):
- ijerph-2042305-supplementary.pdf
